# Supplementary material for: Emergent Systems Energy Laws for Predicting Myosin Ensemble Processivity
Source: PLoS Comput Biol. 2015 Apr 17;11(4):e1004177. doi: 10.1371/journal.pcbi.1004177 (PMC4401713; doi:10.1371/journal.pcbi.1004177)
Supplement: S1 Dataset — (XLSX) [file pcbi.1004177.s002.xlsx]

## Sheet: Fig. 3A
	Chicken Skeletal Muscle Myosins (kOn = 900s^-1; stepSize = 5nm; kOff = 1600s^-1)								Analytical Data for myosins of different isoforms
	Wet-lab data from Howard		Simulated Data						chicken skeletal	kon = 1500 s^-1	StepSize = 3nm	kOff = 200 s^-1
	Velocity [µm/s]	Force per Myosin [pN]	Velocity [µm/s]	Force per Myosin [pN]				Velocity [µm/s]	Force per Myosin [pN]	Force per Myosin [pN]	Force per Myosin [pN]	Force per Myosin [pN]
	0	1.78	0.1	1.74				0.1	1.77705	1.77727	1.77614	1.742
	0.95	1.21	0.5	1.45				0.125	1.77565	1.77698	1.77423	1.72092
	1	1	1	0.99				0.15	1.77222	1.77663	1.77018	1.69354
	1.05	1.0375	1.5	0.72				0.175	1.76583	1.77621	1.76306	1.6591
	1.05	0.875	2	0.59				0.2	1.756	1.77573	1.7524	1.61734
	1.2	0.9625	2.5	0.45				0.225	1.74267	1.77517	1.73815	1.56845
	1.3	0.9625	3	0.34				0.25	1.72609	1.77454	1.72055	1.51298
	1.5	0.875	3.5	0.29				0.275	1.70667	1.77381	1.70004	1.45161
	1.5	0.775	4	0.21				0.3	1.68489	1.77295	1.6771	1.3851
	1.4	0.785	4.5	0.16				0.325	1.66122	1.77193	1.65221	1.31417
	1.43	0.6875	5	0.14				0.35	1.63611	1.77071	1.62581	1.2395
	1.65	0.76	5.5	0.08				0.375	1.60995	1.76925	1.59831	1.1617
	1.65	0.69	6	0.06				0.4	1.58307	1.76751	1.57004	1.0813
	1.68	0.71						0.425	1.55575	1.76545	1.54128	0.998739
	1.73	0.72						0.45	1.52821	1.76303	1.51227	0.91441
	1.82	0.575						0.475	1.50066	1.76022	1.4832	0.82864
	2.05	0.6125						0.5	1.47323	1.757	1.45422	0.741703
	1.9	0.48						0.525	1.44604	1.75336	1.42546	0.653829
	2.1	0.52						0.55	1.41919	1.74928	1.39701	0.565212
	2.2	0.52						0.575	1.39275	1.74476	1.36894	0.476014
	2.25	0.45						0.6	1.36678	1.73979	1.34131	0.386368
	2.3	0.4						0.625	1.34131	1.73439	1.31417	0.296388
	2.45	0.5						0.65	1.31637	1.72856	1.28753	0.206166
	2.45	0.375						0.675	1.29198	1.72231	1.26143	0.11578
	2.7	0.41						0.7	1.26815	1.71565	1.23587	0.0252947
	2.9	0.34						0.725	1.24488	1.7086	1.21086
	3.15	0.3						0.75	1.22219	1.70118	1.1864
	3.12	0.23						0.775	1.20006	1.6934	1.16249
	3.4	0.25						0.8	1.17848	1.68529	1.13913
	3.5	0.16						0.825	1.15745	1.67686	1.1163
	3.63	0.2						0.85	1.13696	1.66813	1.09399
	3.9	0.22						0.875	1.117	1.65912	1.07221
	4.1	0.19						0.9	1.09755	1.64985	1.05092
	4.3	0.18						0.925	1.07859	1.64034	1.03013
	4.35	0.125						0.95	1.06013	1.6306	1.00982
	4.4	0.2						0.975	1.04213	1.62066	0.989962
	4.5	0.157						1	1.02459	1.61053	0.970559
	4.65	0.1875						1.025	1.0075	1.60022	0.951592
	4.7	0.112						1.05	0.990833	1.58976	0.933048
	5.25	0.09						1.075	0.974583	1.57915	0.914912
	5.25	0.01						1.1	0.958735	1.56841	0.897173
	5.25	0.035						1.125	0.943275	1.55756	0.879816
	5.5	0.036						1.15	0.928191	1.5466	0.86283
	5.45	0						1.175	0.91347	1.53555	0.846201
	5.6	0						1.2	0.8991	1.52442	0.829919
	6	0						1.225	0.88507	1.51322	0.813971
								1.25	0.871367	1.50196	0.798346
								1.275	0.85798	1.49064	0.783034
								1.3	0.8449	1.47928	0.768024
								1.325	0.832115	1.46789	0.753306
								1.35	0.819617	1.45647	0.738871
								1.375	0.807394	1.44503	0.724708
								1.4	0.795439	1.43357	0.710809
								1.425	0.783742	1.42211	0.697165
								1.45	0.772295	1.41064	0.683768
								1.475	0.76109	1.39918	0.67061
								1.5	0.750118	1.38772	0.657683
								1.525	0.739372	1.37628	0.644979
								1.55	0.728846	1.36485	0.632492
								1.575	0.718531	1.35344	0.620214
								1.6	0.708422	1.34206	0.60814
								1.625	0.698511	1.3307	0.596261
								1.65	0.688793	1.31938	0.584573
								1.675	0.679261	1.30808	0.57307
								1.7	0.66991	1.29682	0.561745
								1.725	0.660735	1.2856	0.550594
								1.75	0.651729	1.27442	0.539611
								1.775	0.642888	1.26328	0.52879
								1.8	0.634207	1.25218	0.518128
								1.825	0.625681	1.24113	0.50762
								1.85	0.617305	1.23013	0.49726
								1.875	0.609076	1.21917	0.487045
								1.9	0.600988	1.20827	0.47697
								1.925	0.593039	1.19741	0.467032
								1.95	0.585223	1.1866	0.457226
								1.975	0.577537	1.17585	0.447549
								2	0.569977	1.16515	0.437997
								2.025	0.562541	1.1545	0.428566
								2.05	0.555224	1.1439	0.419254
								2.075	0.548023	1.13336	0.410057
								2.1	0.540935	1.12288	0.400972
								2.125	0.533957	1.11245	0.391995
								2.15	0.527086	1.10207	0.383125
								2.175	0.520319	1.09175	0.374357
								2.2	0.513653	1.08149	0.36569
								2.225	0.507086	1.07128	0.357121
								2.25	0.500615	1.06113	0.348647
								2.275	0.494238	1.05103	0.340266
								2.3	0.487953	1.04099	0.331975
								2.325	0.481756	1.03101	0.323772
								2.35	0.475645	1.02108	0.315655
								2.375	0.46962	1.0112	0.307622
								2.4	0.463676	1.00138	0.29967
								2.425	0.457814	0.991617	0.291798
								2.45	0.452029	0.981907	0.284003
								2.475	0.446321	0.972252	0.276285
								2.5	0.440688	0.962651	0.26864
								2.525	0.435127	0.953103	0.261068
								2.55	0.429638	0.943609	0.253566
								2.575	0.424218	0.934169	0.246132
								2.6	0.418866	0.924781	0.238766
								2.625	0.41358	0.915446	0.231466
								2.65	0.408358	0.906163	0.22423
								2.675	0.4032	0.896931	0.217056
								2.7	0.398104	0.887751	0.209943
								2.725	0.393068	0.878622	0.202891
								2.75	0.388091	0.869544	0.195897
								2.775	0.383172	0.860515	0.188959
								2.8	0.378309	0.851536	0.182078
								2.825	0.373502	0.842607	0.175252
								2.85	0.368748	0.833726	0.168479
								2.875	0.364047	0.824893	0.161758
								2.9	0.359398	0.816109	0.155089
								2.925	0.354799	0.807372	0.148469
								2.95	0.35025	0.798682	0.141899
								2.975	0.345749	0.790038	0.135377
								3	0.341296	0.781441	0.128901
								3.025	0.336889	0.772889	0.122472
								3.05	0.332527	0.764383	0.116088
								3.075	0.32821	0.755921	0.109748
								3.1	0.323937	0.747504	0.103451
								3.125	0.319706	0.73913	0.097196
								3.15	0.315517	0.7308	0.0909829
								3.175	0.31137	0.722513	0.0848104
								3.2	0.307262	0.714268	0.0786778
								3.225	0.303194	0.706066	0.0725842
								3.25	0.299164	0.697905	0.066529
								3.275	0.295173	0.689785	0.0605113
								3.3	0.291218	0.681706	0.0545304
								3.325	0.2873	0.673667	0.0485856
								3.35	0.283417	0.665669	0.0426762
								3.375	0.27957	0.657709	0.0368015
								3.4	0.275757	0.649789	0.0309609
								3.425	0.271978	0.641908	0.0251538
								3.45	0.268232	0.634064	0.0193794
								3.475	0.264518	0.626259	0.0136373
								3.5	0.260836	0.61849	0.00792674
								3.525	0.257185	0.610759	0.00224721
								3.55	0.253565	0.603064
								3.575	0.249976	0.595406
								3.6	0.246416	0.587783
								3.625	0.242885	0.580196
								3.65	0.239382	0.572643
								3.675	0.235908	0.565125
								3.7	0.232461	0.557642
								3.725	0.229041	0.550192
								3.75	0.225648	0.542776
								3.775	0.222281	0.535392
								3.8	0.218939	0.528042
								3.825	0.215623	0.520724
								3.85	0.212332	0.513438
								3.875	0.209065	0.506183
								3.9	0.205822	0.49896
								3.925	0.202602	0.491768
								3.95	0.199406	0.484607
								3.975	0.196232	0.477475
								4	0.193081	0.470374
								4.025	0.189952	0.463302
								4.05	0.186845	0.45626
								4.075	0.183759	0.449247
								4.1	0.180694	0.442262
								4.125	0.17765	0.435306
								4.15	0.174626	0.428378
								4.175	0.171621	0.421477
								4.2	0.168637	0.414604
								4.225	0.165672	0.407758
								4.25	0.162726	0.400939
								4.275	0.159799	0.394146
								4.3	0.15689	0.38738
								4.325	0.154	0.380639
								4.35	0.151127	0.373925
								4.375	0.148272	0.367235
								4.4	0.145434	0.360571
								4.425	0.142614	0.353932
								4.45	0.13981	0.347317
								4.475	0.137023	0.340727
								4.5	0.134252	0.33416
								4.525	0.131497	0.327618
								4.55	0.128759	0.321099
								4.575	0.126035	0.314603
								4.6	0.123328	0.308131
								4.625	0.120635	0.301681
								4.65	0.117957	0.295254
								4.675	0.115295	0.288849
								4.7	0.112646	0.282466
								4.725	0.110012	0.276106
								4.75	0.107392	0.269766
								4.775	0.104786	0.263449
								4.8	0.102194	0.257152
								4.825	0.0996149	0.250876
								4.85	0.0970495	0.244621
								4.875	0.0944972	0.238387
								4.9	0.0919578	0.232173
								4.925	0.0894313	0.225979
								4.95	0.0869174	0.219805
								4.975	0.0844159	0.213651
								5	0.0819267	0.207516
								5.025	0.0794496	0.2014
								5.05	0.0769844	0.195304
								5.075	0.074531	0.189226
								5.1	0.0720893	0.183167
								5.125	0.069659	0.177127
								5.15	0.06724	0.171105
								5.175	0.0648322	0.165101
								5.2	0.0624354	0.159115
								5.225	0.0600496	0.153147
								5.25	0.0576744	0.147197
								5.275	0.0553099	0.141264
								5.3	0.0529558	0.135348
								5.325	0.050612	0.129449
								5.35	0.0482784	0.123567
								5.375	0.0459549	0.117702
								5.4	0.0436414	0.111853
								5.425	0.0413376	0.106021
								5.45	0.0390436	0.100205
								5.475	0.0367591	0.0944056
								5.5	0.034484	0.0886218
								5.525	0.0322183	0.0828537
								5.55	0.0299618	0.0771012
								5.575	0.0277144	0.0713643
								5.6	0.025476	0.0656426
								5.625	0.0232464	0.0599361
								5.65	0.0210257	0.0542447
								5.675	0.0188136	0.0485681
								5.7	0.01661	0.0429063
								5.725	0.014415	0.037259
								5.75	0.0122282	0.0316263
								5.775	0.0100498	0.0260078
								5.8	0.00787945	0.0204035
								5.825	0.0057172	0.0148133
								5.85	0.00356291	0.00923702
								5.875	0.0014165	0.0036745

## Sheet: Fig. 3B
	Simulation Values										Analytical Values
	kOn	rel(kOn)	Vel	kOff	rel(kOff)	Vel	myoStep	rel(step)	Vel		kOn	rel(kOn)	Vel	kOff	rel(kOff)	Vel	myoStep	rel(step)	Vel
	300	0.0833333	3.8	400	0.114286	1.4	0	0	0		300	0.0833333	3.9	0	0.000285714	0.00353553	0.0383016	0.00294628	0.000565685
	600	0.166667	3.7	800	0.228571	3	1.5	0.115385	0.55		600	0.166667	3.9	500	0.142857	1.76777	1.91508	0.147314	0.565685
	1200	0.333333	3.8	1200	0.342857	4.4	3	0.230769	0.95		1200	0.333333	3.9	1000	0.285714	3.53553	3.83016	0.294628	1.13137
	1750	0.5	3.8	1600	0.457143	5.6	5	0.384615	1.55		1750	0.5	3.9	1500	0.428571	5.3033	5.74524	0.441942	1.69706
	2333.33	0.666667	3.8	2400	0.685714	8.6	7.5	0.576923	2.3		2333.33	0.666667	3.9	2000	0.571429	7.07107	7.66032	0.589256	2.26274
	2900	0.833333	3.8	3200	0.914286	11.5	10	0.769231	2.9		2900	0.833333	3.9	2500	0.714286	8.83883	9.5754	0.73657	2.82843
	3500	1	3.9				11.5	0.884615	3.4		3500	1	3.9	3500	1	12.1976	11.4905	0.883883	3.39411
							13	1	3.9								13	1	3.9598
	Empirical Values
	kOFF	rel(kOff)	Empirical	Error (SE)		myoStep	rel(Step)	Empirical	Error (SE)
	600	0.178378	2.1	0.109091		2	0.153846	0.65	0.0230769
	1150	0.341892	4.7	0.207207		6	0.461538	1.6	0.0384615
	1790	0.532162	6.1	0.25		9	0.692308	3.1	0.0384615
	2220	0.66	7.4	0.29		13	1	3.9	0.0615385

## Sheet: Fig. 4A, 4B
	Ensemble Size = 25			Ensemble Size = 100
	Number of Attached Myosins	Count (of 1000)		Number of Attached Myosins	Count (of 1000)
	0	379		0	21
	1	364		1	83
	2	191		2	159
	3	48		3	197
	4	16		4	200
	5	2		5	155
	6	0		6	85
	7	0		7	63
	8	0		8	23
	9	0		9	9
	10	0		10	3

## Sheet: Fig. 4C
		Empirical Data						Simulation Data				Analytical Data
		myoConcentration [µg/mL]	Rel# Myosins	Velocity [nm/s]	Rel Velocity	Error		# of Myosins	Rel# Myosins	Rel Velocity		# of Myosins	Rel# Myosins	Rel Velocity
		25	0.25	5.12344	0.426954	0.118961		10	0.166667	0.329		1	0.0166667	0.04
		50	0.5	8.6	0.716667	0.0478319		20	0.333333	0.552		5	0.0833333	0.184627
		75	0.75	10.9643	0.913694	0.157848		30	0.5	0.697		10	0.166667	0.335167
		150	1.5	11.6775	0.973125	0.108202		40	0.666667	0.801		15	0.25	0.457914
								50	0.833333	0.873		20	0.333333	0.557998
								60	1	0.91		25	0.416667	0.639603
								70	1.16667	0.942		30	0.5	0.706142
								80	1.33333	0.96		35	0.583333	0.760397
								90	1.5	0.973		40	0.666667	0.804634
												45	0.75	0.840704
												50	0.833333	0.870114
												55	0.916667	0.894095
												60	1	0.913648
												65	1.08333	0.929591
												70	1.16667	0.94259
												75	1.25	0.95319
												80	1.33333	0.961832
												85	1.41667	0.968879
												90	1.5	0.974625

## Sheet: Fig. 4D, 6A, 7
				Isoform								Isoform								Isoform								Isoform								Isoform								Isoform
				myoStepSize [nm]	kon [s^-1]	koff [s^-1]	Filament Velocity [nm/s]					myoStepSize [nm]	kon [s^-1]	koff [s^-1]	Filament Velocity [nm/s]					myoStepSize [nm]	kon [s^-1]	koff [s^-1]	Filament Velocity [nm/s]					myoStepSize [nm]	kon [s^-1]	koff [s^-1]	Filament Velocity [nm/s]					myoStepSize [nm]	kon [s^-1]	koff [s^-1]	Filament Velocity [nm/s]					myoStepSize [nm]	kon [s^-1]	koff [s^-1]	Filament Velocity [nm/s]
				10	2000	2500	17675					5	2000	2500	8837					15	2000	2500	26512					10	1000	2500	17675					10	3000	2500	17675					10	2000	1500	10605
	Master Curve
	A = 14.5	B = 0.00045		Nm	atpase	Energy	%oneAtt	eAdj	aRT	Natt		Nm	atpase	Energy	%oneAtt	eAdj	aRT	Natt		Nm	atpase	Energy	%oneAtt	eAdj	aRT	Natt		Nm	atpase	Energy	%oneAtt	eAdj	aRT	Natt		Nm	atpase	Energy	%oneAtt	eAdj	aRT	Natt		Nm	atpase	Energy	%oneAtt	eAdj	aRT
	x	y		10	64.1	641	0.427	348.063	3	0.543		10	57.8	578	0.415	290.734	3	0.503		10	66	660	0.442	374.88	3	0.568		10	32.1	321	0.254	92.769	2	0.289		10	92.2	922	0.576	755.118	6	0.819		10	60.4	604	0.604	536.956	6
	100	15.1674		12	60.9	731	0.503	491.963	4	0.673		12	58.7	704	0.476	447.744	3	0.636		12	65	780	0.512	540.54	4	0.693		15	32.2	484	0.357	211.508	2	0.437		12	91	1092	0.638	1070.16	9	0.98		12	60	720	0.672	759.6	9
	200	15.8655		15	62.1	931	0.587	783.902	6	0.842		15	58.7	880	0.562	695.2	5	0.79		15	63.5	952	0.579	800.632	6	0.841		20	30.6	611	0.423	333.606	3	0.546		15	89.6	1344	0.719	1631.62	16	1.214		15	58.2	873	0.738	1146.25	12
	300	16.5958		18	60.6	1090	0.645	1094.36	9	1.004		18	56.6	1019	0.611	946.651	7	0.929		18	61.2	1102	0.642	1103.1	8	1.001		25	31.4	786	0.525	571.422	5	0.727		18	88.3	1590	0.782	2311.86	29	1.454		18	58	1044	0.809	1670.4	20
	500	18.1587		20	60.2	1203	0.679	1324.5	11	1.101		20	57.2	1143	0.655	1193.29	9	1.044		20	61.7	1235	0.69	1401.72	12	1.135		30	31.1	932	0.583	805.248	6	0.864		20	87.4	1749	0.815	2810.64	41	1.607		20	57.9	1158	0.845	2068.19	28
	1000	22.7405		22	59.7	1314	0.717	1610.96	15	1.226		22	56.3	1238	0.693	1419.99	11	1.147		22	61.7	1357	0.722	1682.68	14	1.24		35	30.3	1061	0.632	1049.33	8	0.989		22	87.3	1920	0.842	3411.84	61	1.777		22	57.5	1266	0.873	2471.23	38
	1500	28.4785		25	60	1500	0.763	2082	22	1.388		25	56.5	1412	0.723	1851.13	14	1.311		25	60.8	1521	0.766	2135.48	22	1.404		40	30.6	1225	0.688	1406.3	12	1.148		25	86.7	2168	0.876	4364.18	117	2.013		25	57.2	1430	0.904	3177.46	64
	2000	35.6642		28	59	1653	0.792	2550.58	31	1.543		28	56.6	1586	0.782	2325.08	26	1.466		28	60.6	1697	0.801	2662.59	33	1.569		45	29.9	1348	0.73	1701.18	16	1.262		28	86.2	2414	0.905	5445.98	198	2.256		28	56.7	1588	0.927	3931.89	92
	2500	44.6631		30	59.5	1785	0.817	2955.96	42	1.656		30	56.2	1687	0.799	2628.35	32	1.558		30	59.9	1798	0.823	3026.03	41	1.683		50	30.1	1506	0.764	2144.54	21	1.424		30	86.4	2593	0.921	6275.06	293	2.42		30	57	1711	0.938	4559.82	130
	3000	55.9327		32	59.5	1903	0.84	3370.21	53	1.771		32	56.1	1795	0.824	3004.83	43	1.674		32	60.6	1940	0.844	3501.7	50	1.805		55	30.1	1656	0.795	2578.39	29	1.557		31	86.3	2676	0.926	6687.32	363	2.499		32	56.9	1821	0.949	5160.71	183
	3500	70.0458		35	59.1	2070	0.864	3997.17	76	1.931		35	55.9	1955	0.844	3571.78	56	1.827		35	59.9	2096	0.866	4103.97	77	1.958		60	30	1801	0.823	3074.31	42	1.707		32	86.1	2754	0.932	7088.8	451	2.574		35	56.8	1988	0.961	6162.8	306
	4000	87.7199		38	58.9	2239	0.886	4706.38	117	2.102		38	55.9	2126	0.87	4217.98	85	1.984		38	59.7	2269	0.889	4846.58	108	2.136		65	29.9	1946	0.847	3592.32	56	1.846		33	86.1	2840	0.938	7560.08	537	2.662		38	56.7	2155	0.971	7249.42	492
	4500	109.854		40	58.8	2354	0.897	5199.99	144	2.209		40	55.7	2228	0.881	4636.47	103	2.081		40	59.4	2377	0.901	5324.48	142	2.24		70	30.2	2115	0.867	4225.77	80	1.998		34	86.1	2927	0.943	8017.05	627	2.739		40	56.6	2263	0.975	8006.49	718
	5000	137.572		42	59	2477	0.909	5766.46	200	2.328		42	55.6	2335	0.897	5125.32	150	2.195		42	59.8	2510	0.911	5918.58	179	2.358		75	30	2248	0.884	4806.22	107	2.138		35	86	3011	0.947	8478.98	704	2.816		41	56.5	2318	0.978	8428.25	797
	5500	172.285		45	58.6	2638	0.923	6552.79	300	2.484		45	55.6	2503	0.909	5879.55	187	2.349		45	59.6	2683	0.926	6771.89	284	2.524		80	30.1	2410	0.901	5494.8	153	2.28		36	85.9	3093	0.951	8975.89	1017	2.902		42	56.6	2375	0.98	8846.88	972
	6000	215.756		48	58.8	2823	0.935	7506.36	441	2.659		48	55.6	2667	0.925	6675.5	320	2.503		48	59.4	2853	0.937	7660.31	406	2.685		85	30	2546	0.913	6148.59	201	2.415		37	86	3183	0.955	9494.89	1178	2.983		43	56.5	2428	0.982	9272.53	1171
	6500	270.196		50	58.7	2933	0.942	8112.68	637	2.766		50	55.6	2778	0.93	7258.91	355	2.613		50	59.5	2974	0.945	8321.25	609	2.798		90	29.9	2693	0.925	6888.69	274	2.558		38	86	3267	0.959	10019.9	1429	3.067		44	56.4	2483	0.983	9678.73	1333
	7000	338.373		51	58.6	2990	0.945	8428.81	677	2.819		51	55.6	2834	0.934	7535.61	422	2.659		51	59.1	3013	0.946	8596.09	580	2.853		95	30.1	2858	0.936	7748.04	378	2.711		39	85.8	3347	0.962	10519.6	1778	3.143		45	56.4	2540	0.984	10132.1	1569
	7500	423.752		52	58.8	3056	0.948	8798.22	859	2.879		52	55.6	2890	0.94	7843.46	513	2.714		52	59	3068	0.951	8943.22	676	2.915		100	29.9	2990	0.944	8512.53	551	2.847		40	85.6	3423	0.965	11018.6	1971	3.219
	8000	530.674		53	58.6	3107	0.951	9097.3	813	2.928		53	55.5	2940	0.942	8117.34	572	2.761		53	59.6	3157	0.954	9417.33	1025	2.983		102	30	3057	0.948	8889.76	716	2.908
	8500	664.576		54	58.6	3163	0.954	9457.37	926	2.99		54	55.5	2996	0.945	8442.73	662	2.818		54	59.1	3190	0.955	9621.04	942	3.016		104	30	3119	0.95	9241.6	703	2.963
	9000	832.263		55	58.4	3214	0.957	9773.77	1055	3.041		55	55.4	3047	0.948	8726.61	697	2.864		55	59.2	3255	0.958	10022.1	1013	3.079		106	30	3177	0.953	9610.42	817	3.025
	9500	1042.26		56	58.5	3273	0.958	10116.8	1274	3.091		56	55.5	3106	0.95	9069.52	821	2.92		56	59.4	3329	0.96	10439.7	1063	3.136		108	29.9	3233	0.956	9947.94	905	3.077
	100000	5E20		57	58.5	3333	0.961	10508.9	1640	3.153		57	55.4	3159	0.952	9398.02	910	2.975		57	59	3364	0.963	10734.5	1530	3.191		110	29.9	3289	0.958	10261.7	1088	3.12
				58	58.7	3407	0.964	10960.3	1841	3.217		58	55.4	3216	0.955	9705.89	1000	3.018		58	59.2	3434	0.965	11157.1	1866	3.249
	Key for Variables			59	58.3	3438	0.965	11180.4	1910	3.252		59	55.5	3272	0.957	10061.4	1261	3.075		59	59.1	3486	0.966	11514.3	1896	3.303
	Nm	Number of Myosins		60	58.6	3517	0.967	11687	2188	3.323		60	55.4	3322	0.961	10387.9	1493	3.127		60	58.8	3531	0.969	11874.8	2128	3.363
	atpase	ATP per second for each myosin
	Energy	ATP per second for system
	%oneAtt	Chance that at least one myosin is attached to filament (Pc)
	eAdj	Adjusted Energy Consumption [ATP/ms]
	RT	Simulated runtime in ms before dissociation on average
	Natt	Average number of myosins attached to filament
[truncated: 22 more columns]

## Sheet: Fig. 6B
	Isoforms with Varied kOff			Isoforms with Varied Step Size			Isoforms with Varied kOn
	kOff	Normalized - kOff	Ereq	myoStepSize	Normalized - myoStep	Ereq	kOn	Normalized - kOn	Ereq
	1000	0.25	1676	50	0.25	2628	750	0.25	2550
	1500	0.375	2250	75	0.375	2640	1125	0.375	2612
	2000	0.5	2600	100	0.5	2600	1500	0.5	2600
	2500	0.625	2947	125	0.625	2640	1875	0.625	2600
	3000	0.75	3176	150	0.75	2640	2250	0.75	2569
	3500	0.875	3400	175	0.875	2600	2625	0.875	2550
	4000	1	3500	200	1	2575	3000	1	2600
